# Supplementary material for: Heat Shock Factor 1 Prevents Age-Related Hearing Loss by Decreasing Endoplasmic Reticulum Stress
Source: Cells. 2021 Sep 17;10(9):2454. doi: 10.3390/cells10092454 (PMC8468389; doi:10.3390/cells10092454)
Supplement: Supplementary file 1 [file cells-10-02454-s001.zip]

Archive with 1 entries (1 files):
- cells-1328627-supplementary.pdf
